# Supplementary material for: A machine learning-based predictive model for the occurrence of lower extremity deep vein thrombosis after laparoscopic surgery in abdominal surgery
Source: Front Surg. 2025 May 30;12:1502944. doi: 10.3389/fsurg.2025.1502944 (PMC12162540; doi:10.3389/fsurg.2025.1502944)
Supplement: Supplementary Table S1 — Type of surgery and its percentage for 335 patients. [file Table1.xlsx]

## Sheet: Sheet1
TableS1 Type of surgery and its percentage for 335 patients
order	surgical method	number	proportion
1	Laparoscopic cholecystectomy	232	0.692537
2	Laparoscopic common bile duct exploration and stone removal	24	0.0716418
3	Laparoscopic partial hepatectomy	13	0.038806
4	Laparoscopic radical colectomy	9	0.0268657
5	Laparoscopic unilateral inguinal hernia repair with tension-free mesh	7	0.0208955
6	Laparoscopic hemihepatectomy	6	0.0179104
7	Laparoscopic appendectomy	5	0.0149254
8	Laparoscopic radical rectal resection	4	0.0119403
9	Laparoscopic hepatic cyst fenestration and drainage	4	0.0119403
10	Laparoscopic small bowel resection	3	0.00895522
11	Laparoscopic distal pancreatectomy	3	0.00895522
12	Laparoscopic wedge resection of stomach	3	0.00895522
13	Laparoscopic radiofrequency ablation of liver lesions	2	0.00597015
14	Laparoscopic adhesiolysis	2	0.00597015
15	Laparoscopic radical gastrectomy	2	0.00597015
16	Laparoscopic resection of abdominal lesions	2	0.00597015
17	Laparoscopic partial hepatectomy	2	0.00597015
18	Laparoscopic repair of perforated duodenal ulcer	1	0.00298507
19	Laparoscopic appendectomy	1	0.00298507
20	Laparoscopic colostomy	1	0.00298507
21	Laparoscopic gastrojejunostomy	1	0.00298507
22	Laparoscopic repair of perforated stomach	1	0.00298507
23	Laparoscopic radical cholecystectomy	1	0.00298507
24	Laparoscopic pancreatoduodenectomy	1	0.00298507
25	Laparoscopic pancreatic cystogastrostomy	1	0.00298507
26	Laparoscopic splenectomy	1	0.00298507
27	Laparoscopic right hemicolectomy	1	0.00298507
28	Laparoscopic ileostomy	1	0.00298507
29	Laparoscopic partial pancreatectomy	1	0.00298507
