# Supplementary material for: A machine learning-based predictive model for the occurrence of lower extremity deep vein thrombosis after laparoscopic surgery in abdominal surgery
Source: Front Surg. 2025 May 30;12:1502944. doi: 10.3389/fsurg.2025.1502944 (PMC12162540; doi:10.3389/fsurg.2025.1502944)
Supplement: Supplementary Table S2 — Indications for surgery and their percentage in 335 patients. [file Table2.xlsx]

## Sheet: Sheet1
TableS2 Indications for surgery and their percentage in 335 patients
order	surgical indication	number	proportion
1	Cholelithiasis with cholecystitis	202	0.602985
2	Choledocholithiasis with cholangitis	31	0.0925373
3	Gallbladder polyp	30	0.0895522
4	Hepatic malignancy	14	0.041791
5	Colorectal cancer	9	0.0268657
6	Inguinal hernia	7	0.0208955
7	Intestinal obstruction	6	0.0179104
8	Appendicitis	5	0.0149254
9	Rectal cancer	4	0.0119403
10	Liver cyst	4	0.0119403
11	Gastrointestinal Stromal Tumor	4	0.0119403
12	Pancreatic malignancy	3	0.00895522
13	Metastatic liver tumor	2	0.00597015
14	Gastric cancer	2	0.00597015
15	Pancreatic benign tumor	2	0.00597015
16	Perforated duodenal ulcer	1	0.00298507
17	Benign tumor of the ileocecal valve	1	0.00298507
18	Colovesical fistula	1	0.00298507
19	Perforated gastric ulcer	1	0.00298507
20	Gallbladder cancer	1	0.00298507
21	Pancreatic cyst	1	0.00298507
22	Hypersplenism	1	0.00298507
23	Lymphangioma of the abdomen	1	0.00298507
24	Abdominal tumor	1	0.00298507
25	Appendiceal tumor	1	0.00298507
